# Supplementary material for: A Giant Genome for a Giant Crayfish (Cherax quadricarinatus) With Insights Into cox1 Pseudogenes in Decapod Genomes
Source: Front Genet. 2020 Mar 6;11:201. doi: 10.3389/fgene.2020.00201 (PMC7069360; doi:10.3389/fgene.2020.00201)
Supplement: Supplementary file 5 [file Data_Sheet_5.zip]

Archive with 5 entries (4 files):
- SuppData.Genes_Annotation/
- SuppData.Genes_Annotation/Cq.blastp.ht.gz
- SuppData.Genes_Annotation/Cq.iprscan.tsv.gz
- SuppData.Genes_Annotation/Cq.proteins.fasta.gz
- SuppData.Genes_Annotation/Cq.transcripts.fasta.gz
