# Supplementary material for: A Giant Genome for a Giant Crayfish (Cherax quadricarinatus) With Insights Into cox1 Pseudogenes in Decapod Genomes
Source: Front Genet. 2020 Mar 6;11:201. doi: 10.3389/fgene.2020.00201 (PMC7069360; doi:10.3389/fgene.2020.00201)
Supplement: Supplementary file 6 [file Data_Sheet_6.zip]

Archive with 9 entries (6 files):
- SuppData.Phylogeny_NUMTs/
- SuppData.Phylogeny_NUMTs/.DS_Store
- __MACOSX/
- __MACOSX/SuppData.Phylogeny_NUMTs/
- __MACOSX/SuppData.Phylogeny_NUMTs/._.DS_Store
- SuppData.Phylogeny_NUMTs/BUSCO_alignment.fasta.gz
- SuppData.Phylogeny_NUMTs/BUSCO_ml.tre
- SuppData.Phylogeny_NUMTs/cox1NUMT_alignment.fasta.gz
- SuppData.Phylogeny_NUMTs/cox1NUMT_ml.tre
