# Supplementary material for: A Giant Genome for a Giant Crayfish (Cherax quadricarinatus) With Insights Into cox1 Pseudogenes in Decapod Genomes
Source: Front Genet. 2020 Mar 6;11:201. doi: 10.3389/fgene.2020.00201 (PMC7069360; doi:10.3389/fgene.2020.00201)
Supplement: Supplementary file 6 [file Data_Sheet_6.zip › SuppData.Phylogeny_NUMTs/BUSCO_ml.tre]

#NEXUS
begin taxa;
	dimensions ntax=10;
	taxlabels
	'Cherax quadricarinatus'
	'Daphnia pulex'
	'Drosophila melanogaster'
	'Eriocheir sinensis'
	'Eulimnadia texana'
	'Litopenaeus vannamei'
	'Marsupenaeus japonicus'
	'Parhyale hawaiensis'
	'Penaeus monodon'
	'Procambarus virginalis'
;
end;

begin trees;
	tree tree_1 = [&R] ('Cherax quadricarinatus':0.063153,(((('Penaeus monodon':0.007821,'Marsupenaeus japonicus':0.074094)[&label="100/100",!rotate=true]:0.013924,'Litopenaeus vannamei':0.015897)[&label="100/100"]:0.067247,((('Daphnia pulex':0.186556,'Eulimnadia texana':0.172458)[&label="100/100"]:0.145636,'Drosophila melanogaster'[&!rotate=true]:0.433493)[&label="100/100",!rotate=true]:0.197908,'Parhyale hawaiensis':0.3684)[&label="100/100",!rotate=true]:0.08518)[&label="100/100"]:0.026674,'Eriocheir sinensis':0.162265)[&label="55.1/66"]:0.029497,'Procambarus virginalis':0.063236);
end;

begin figtree;
	set appearance.backgroundColorAttribute="Default";
	set appearance.backgroundColour=#ffffff;
	set appearance.branchColorAttribute="User selection";
	set appearance.branchColorGradient=false;
	set appearance.branchLineWidth=2.0;
	set appearance.branchMinLineWidth=0.0;
	set appearance.branchWidthAttribute="Fixed";
	set appearance.foregroundColour=#000000;
	set appearance.hilightingGradient=false;
	set appearance.selectionColour=#2d3680;
	set branchLabels.colorAttribute="User selection";
	set branchLabels.displayAttribute="Branch times";
	set branchLabels.fontName="sansserif";
	set branchLabels.fontSize=8;
	set branchLabels.fontStyle=0;
	set branchLabels.isShown=false;
	set branchLabels.significantDigits=4;
	set layout.expansion=0;
	set layout.layoutType="RECTILINEAR";
	set layout.zoom=0;
	set legend.attribute=null;
	set legend.fontSize=10.0;
	set legend.isShown=false;
	set legend.significantDigits=4;
	set nodeBars.barWidth=4.0;
	set nodeBars.displayAttribute=null;
	set nodeBars.isShown=false;
	set nodeLabels.colorAttribute="User selection";
	set nodeLabels.displayAttribute="label";
	set nodeLabels.fontName="sansserif";
	set nodeLabels.fontSize=12;
	set nodeLabels.fontStyle=0;
	set nodeLabels.isShown=true;
	set nodeLabels.significantDigits=4;
	set nodeShapeExternal.colourAttribute=null;
	set nodeShapeExternal.isShown=false;
	set nodeShapeExternal.minSize=10.0;
	set nodeShapeExternal.scaleType=Width;
	set nodeShapeExternal.shapeType=Circle;
	set nodeShapeExternal.size=4.0;
	set nodeShapeExternal.sizeAttribute=null;
	set nodeShapeInternal.colourAttribute=null;
	set nodeShapeInternal.isShown=false;
	set nodeShapeInternal.minSize=10.0;
	set nodeShapeInternal.scaleType=Width;
	set nodeShapeInternal.shapeType=Circle;
	set nodeShapeInternal.size=4.0;
	set nodeShapeInternal.sizeAttribute=null;
	set polarLayout.alignTipLabels=false;
	set polarLayout.angularRange=0;
	set polarLayout.rootAngle=0;
	set polarLayout.rootLength=100;
	set polarLayout.showRoot=true;
	set radialLayout.spread=0.0;
	set rectilinearLayout.alignTipLabels=false;
	set rectilinearLayout.curvature=0;
	set rectilinearLayout.rootLength=100;
	set scale.offsetAge=0.0;
	set scale.rootAge=1.0;
	set scale.scaleFactor=1.0;
	set scale.scaleRoot=false;
	set scaleAxis.automaticScale=true;
	set scaleAxis.fontSize=8.0;
	set scaleAxis.isShown=false;
	set scaleAxis.lineWidth=1.0;
	set scaleAxis.majorTicks=1.0;
	set scaleAxis.minorTicks=0.5;
	set scaleAxis.origin=0.0;
	set scaleAxis.reverseAxis=false;
	set scaleAxis.showGrid=true;
	set scaleBar.automaticScale=true;
	set scaleBar.fontSize=12.0;
	set scaleBar.isShown=true;
	set scaleBar.lineWidth=2.0;
	set scaleBar.scaleRange=0.0;
	set tipLabels.colorAttribute="User selection";
	set tipLabels.displayAttribute="Names";
	set tipLabels.fontName="Arial";
	set tipLabels.fontSize=16;
	set tipLabels.fontStyle=3;
	set tipLabels.isShown=true;
	set tipLabels.significantDigits=4;
	set trees.order=false;
	set trees.orderType="increasing";
	set trees.rooting=true;
	set trees.rootingType="User Selection";
	set trees.transform=false;
	set trees.transformType="cladogram";
end;
