# Supplementary material for: A Giant Genome for a Giant Crayfish (Cherax quadricarinatus) With Insights Into cox1 Pseudogenes in Decapod Genomes
Source: Front Genet. 2020 Mar 6;11:201. doi: 10.3389/fgene.2020.00201 (PMC7069360; doi:10.3389/fgene.2020.00201)
Supplement: Supplementary file 6 [file Data_Sheet_6.zip › SuppData.Phylogeny_NUMTs/cox1NUMT_ml.tre]

(Procambarus clarkii [COX1]:0.0319003621,(((Pv-1:0.0000022124,((Pv-2:0.0000000000,Pv-8:0.0000000000):0.000002,Pv-3:0.0000022124)0/89:0.000002)0/78:0.000002,Pv-4:0.0000026781)100/100:0.057040,((((((((((((((Cq-1:0.1854438753,(((Cq-2:0.0022300677,((((Cq-7:0.0000023633,(Cq-9:0.0130982532,((Cq-29:0.0000022124,Cq-31:0.0000020091)0/83:0.000003,Cq-30:0.0056422312)93.9/95:0.016792)45.1/86:0.005182)84.3/96:0.015640,Cherax quadricarinatus [COX1]:0.0328553927)99.5/100:0.022886,(Cq-21:0.1290740039,Cq-23:0.1334604135)98.8/100:0.028039)82.1/82:0.004805,((((Cq-20:0.1394058947,(Cq-33:0.0726389473,Cq-34:0.1371924457)40.5/80:0.008881)15.2/61:0.004100,Cq-25:0.1103727461)77.7/60:0.007000,(Cq-22:0.1100356498,(Cq-28:0.0604597884,Cq-32:0.1220567588)0/16:0.000008)77.7/48:0.010003)91.1/82:0.010301,Cq-27:0.0395432360)85.2/76:0.006993)96.7/84:0.029191)89.6/83:0.020429,Cq-5:0.0140590415)100/87:0.068488,Cq-6:0.0184143025)0/44:0.000599)57.5/80:0.012164,(Cq-14:0.0096837539,Cq-26:0.0136640338)73.5/98:0.020168)99.3/83:0.019706,Cq-8:0.0230887514)87.4/45:0.004068,(Cq-17:0.0196146570,Cq-24:0.0447760939)14.6/91:0.002034)0/31:0.000003,(Cq-4:0.0146508474,Cq-13:0.0479388934)57.2/45:0.006638)98.9/84:0.018517,Cq-3:0.0192688421)0/31:0.000002,Cq-15:0.0196235698)99.5/84:0.031347,Cq-19:0.0592892042)9.5/57:0.009404,Cq-18:0.0595895546)99.8/84:0.039124,Cq-16:0.0761713172)59.1/40:0.020879,(Cq-10:0.0760081237,Cq-11:0.0754452660)89.8/99:0.030619)31.4/41:0.013684,Cq-12:0.2282183988)99.7/100:0.184554,((Es-1:0.0591281601,Es-2:0.0458935694)98/100:0.110620,Eriocheir sinensis [COX1]:0.0917893083)100/100:0.109857)73.3/89:0.054328,((((Lv-1:0.0430524717,Litopenaeus vannamei [COX1]:0.0091718678)93.9/99:0.116648,((((((Pm-1:0.1902957317,(Pm-3:0.0000022124,Pm-10:0.0093286825)87.5/99:0.042331)14.3/75:0.011699,Pm-8:0.0198332301)26.8/46:0.008146,(((Pm-2:0.0167748994,Pm-6:0.0188857140)63.5/83:0.016373,Pm-7:0.0234449105)19.8/73:0.003343,Penaeus monodon [COX1]:0.0503306541)19.5/47:0.005750)99.5/76:0.045082,(Pm-9:0.0529018721,Pm-11:0.1479084852)41.3/87:0.038661)69.7/78:0.019924,Pm-5:0.1759400000)0/61:0.002131,Pm-4:0.2064716039)94.3/97:0.036242)84.6/88:0.045048,(Mj-1:0.1057362711,(((Mj-2:0.0457422662,Mj-6:0.0081050698)82.1/68:0.022422,Marsupenaeus japonicus [COX1]:0.0196626940)54.5/65:0.019051,((Mj-3:0.0100286744,Mj-5:0.0126623051)95.6/100:0.120373,Mj-4:0.1206934464)46.7/81:0.022872)0/66:0.006958)80.6/97:0.088011)99.7/100:0.070153,((Nd-1:0.1914245650,((Nd-2:0.0575911930,Nd-3:0.0000024674)94.4/97:0.012499,Neocaridina denticulata [COX1]:0.0000021245)65.2/81:0.028534)99.4/100:0.197738,(((Ec-1:0.0555061143,Ec-4:0.0642778238)97.3/99:0.073842,(Ec-3:0.0214607075,(Ec-5:0.0699430822,Exopalaemon carinicauda [COX1]:0.0240545446)24.1/89:0.004089)89.9/88:0.028272)29.2/65:0.010562,Ec-2:0.0000021588)99.9/100:0.187207)96.7/98:0.070139)95.2/94:0.057896)100/100:0.197386)22/63:0.011540,(Pv-5:0.0974095875,(Pv-6:0.0985281559,Pv-7:0.2118380560)64.1/94:0.038603)99.5/93:0.031924);
